# Supplementary material for: Lattice Thermal Conductivity of Mg3(Bi,Sb)2 Nanocomposites: A First-Principles Study
Source: Nanomaterials (Basel). 2023 Nov 13;13(22):2938. doi: 10.3390/nano13222938 (PMC10675190; doi:10.3390/nano13222938)
Supplement: Supplementary file 1 [file nanomaterials-13-02938-s001.zip]

Archive with 1 entries (1 files):
- nanomaterials-2671842-supplementary.pdf
